# Supplementary material for: Responses of Fungal Assembly and Co-Occurrence Network of Rhizosphere Soil to Amaranthus palmeri Invasion in Northern China
Source: J Fungi (Basel). 2023 Apr 25;9(5):509. doi: 10.3390/jof9050509 (PMC10219470; doi:10.3390/jof9050509)
Supplement: Supplementary file 1 [file jof-09-00509-s001.zip]

Archive with 1 entries (1 files):
- jof-2328995-supplementary.pdf
